# Supplementary material for: Comprehensive characterization of Alu‐mediated breakpoints in germline VHL gene deletions and rearrangements in patients from 71 VHL families
Source: Hum Mutat. 2021 Mar 19;42(5):520–9. doi: 10.1002/humu.24194 (PMC8068631; doi:10.1002/humu.24194)
Supplement: Supplementary file 2 — Supplementary information. [file HUMU-42-520-s001.xlsx]

## Sheet: Supplementary Table S2
Supplementary Table S2: Precisely mapped VHL deletion sizes and locations
family ID	deletion type	Exons deleted	additional deleted/partially deletedgenes	Hg19 deletion	deletion size	HGVS annotation	VHL transcript alteration	VHL protein alteration	5' repeat / coordinates	3' repeat / coordinates	notes
UOB-3046	PD	1	BRK1	chr3:10160443-10184298	23856	NC_000003.11:g.10160443_10184298del	NC_000003.11(VHL_v001):c.-23089_340+427del	NC_000003.11(VHL_i001):p.?	AluSz6 / 10160179-10160471	AluSg / 10184023-10184327
UOB-1596	CD	1+2+3	BRK1	chr3:10167511-10193484	25974	NC_000003.11:g.10167511_10193484del	NC_000003.11(VHL_v001):c.-16021_*1835del	NC_000003.11(VHL_i001):p.?	AluSz / 10167493-10167796	AluJr / 10193472-10193766
UOB-3333	CD	1+2+3		chr3:10169230-10194915	25686	NC_000003.11:g.10169230_10194915del	NC_000003.11(VHL_v001):c.-14302_*3266del	NC_000003.11(VHL_i001):p.?	AluY / 10168990-10169289	AluY / 10194680-10194985
UOB-1144	PD	1+2		chr3:10170715-10188894	18180	NC_000003.11:g.10170715_10188894del	NC_000003.11(VHL_v001):c.-12817_463+574del	NC_000003.11(VHL_i001):p.?	AluSc8 / 10170502-10170812	AluSc8 / 10188698-10188993
UOB-2938	PD	1+2		chr3:10175778-10190168	14391	NC_000003.11:g.10175778_10190168del	NC_000003.11(VHL_v001):c.-7754_464-1303del	NC_000003.11(VHL_i001):p.?	AluSq2 / 10175645-10175927	AluYa5 / 10189995-10190297	extra 263 bp of Alu-like sequence
UOB-2952	PD	1		chr3:10175844-10187969	12126	NC_000003.11:g.10175844_10187969del	NC_000003.11(VHL_v001):c.-7688_341-229del	NC_000003.11(VHL_i001):p.?	AluSq2 / 10175645-10175927	AluY / 10187858-10188157	extra 262 bp of Alu-like sequence
UOB-1615	PD	1		chr3:10176826-10185252	8427	NC_000003.11:g.10176826_10185252del	NC_000003.11(VHL_v001):c.-6706_340+1381del	NC_000003.11(VHL_i001):p.?	AluSx1 / 10176796-10177004	AluSc5 / 10185146-10185413
UOB-1223	PD	1		chr3:10176826-10184150	7325	NC_000003.11:g.10176826_10184150del	NC_000003.11(VHL_v001):c.-6706_340+279del	NC_000003.11(VHL_i001):p.?	AluSx1 / 10176796-10177004	AluSg / 10184023-10184327
UOB-3638	PD	1		chr3:10178710-10187165	8456	NC_000003.11:g.10178710_10187165del	NC_000003.11(VHL_v001):c.-4822_341-1033del	NC_000003.11(VHL_i001):p.?	AluY / 10178701-10179001	AluY / 10187108-10187419
UOB-2916	PD	1		chr3:10178786-10185041	6256	NC_000003.11:g.10178786_10185041del	NC_000003.11(VHL_v001):c.-4746_340+1170del	NC_000003.11(VHL_i001):p.?	AluY / 10178701-10179001	AluSx / 10184802-10185112	inversion chr3:10181832-10182443 (612 bp)
UOB-4392	PD	1+2		chr3:10179846-10190051	10206	NC_000003.11:g.10179846_10190051del	NC_000003.11(VHL_v001):c.-3686_464-1420del	NC_000003.11(VHL_i001):p.?	AluY / 10179792-10180095	AluYa5 / 10189995-10190297
UOB-3840	PD	1+2		chr3:10180085-10190286	10202	NC_000003.11:g.10180085_10190286del	NC_000003.11(VHL_v001):c.-3447_464-1185del	NC_000003.11(VHL_i001):p.?	AluY / 10179792-10180095	AluYa5 / 10189995-10190297
UOB-3057	PD	1+2		chr3:10180904-10190637	9734	NC_000003.11:g.10180904_10190637del	NC_000003.11(VHL_v001):c.-2628_464-834del	NC_000003.11(VHL_i001):p.?	AluSz / 10180751-10181057	AluSx3 / 10190367-10190656
UOB-1138	PD	1		chr3:10181392-10184090	2699	NC_000003.11:g.10181392_10184090del	NC_000003.11(VHL_v001):c.-2140_340+219del	NC_000003.11(VHL_i001):p.?	AluJb / 10181334-10181611	AluSg / 10184023-10184327
UOB-2958	PD	1		chr3:10181445-10184143	2699	NC_000003.11:g.10181445_10184143del	NC_000003.11(VHL_v001):c.-2087_340+272del	NC_000003.11(VHL_i001):p.?	AluJb / 10181334-10181611	AluSg / 10184023-10184327
UOB-3194	CD	1+2+3	IRAK2	chr3:10182212-10212738	30.527	NC_000003.11:g.10182212_10212738del	NC_000003.11(VHL_v001):c.-1320_*21089del	NC_000003.11(VHL_i001):p.?	L2a / 10182098-10182230	no repeat	nearest AluJr 10213298-10213388
UOB-1598	PD	1+2		chr3:10182314-10190080	7767	NC_000003.11:g.10182332_10190098del	NC_000003.11(VHL_v001):c.-1200_464-1373del	NC_000003.11(VHL_i001):p.?	AluSg / 10182231-10182528	AluYa5 / 10189995-10190297
UOB-1046	PD	1		chr3:10182422-10184219	1798	NC_000003.11:g.10182422_10184219del	NC_000003.11(VHL_v001):c.-1110_340+348del	NC_000003.11(VHL_i001):p.?	AluSg / 10182231-10182528	AluSg / 10184023-10184327
UOB-1359	PD	1		chr3:10183207-10184294	1088	NC_000003.11:g.10183207_10184294del	NC_000003.11(VHL_v001):c.-325_340+423del	NC_000003.11(VHL_i001):p.?	AluJb / 10182960-10183255	AluSg / 10184023-10184327
UOB-1183	PD	2+3	IRAK2	chr3:10184086-10218542	34457	NC_000003.11:g.10184086_10218542del	NC_000003.11(VHL_v001):c.340+215_*26893del	NC_000003.11(VHL_i001):p.?	AluSg / 10184023-10184327	AluY / 10218492-10218784
UOB-3027	PD	2		chr3:10184092-10190060	5969	NC_000003.11:g.10184092_10190060del	NC_000003.11(VHL_v001):c.340+221_464-1411del	NC_000003.11(VHL_i001):p.?	AluSg / 10184023-10184327	AluYa5 / 10189995-10190297
UOB-3039	PD	2		chr3:10184154-10188819	4666	NC_000003.11:g.10184154_10188819del	NC_000003.11(VHL_v001):c.340+283_463+499del	NC_000003.11(VHL_i001):p.?	AluSg / 10184023-10184327	AluSc8 / 10188698-10188993
UOB-4946	PD	2		chr3:10184178-10190280	6103	NC_000003.11:g.10184178_10190280del	NC_000003.11(VHL_v001):c.340+307_464-1191del	NC_000003.11(VHL_i001):p.?	AluSg / 10184023-10184327	AluYa5 / 10189995-10190297
UOB-1781	PD	2		chr3:10184236-10190562	6327	NC_000003.11:g.10184236_10190562del	NC_000003.11(VHL_v001):c.340+365_464-909del	NC_000003.11(VHL_i001):p.?	AluSg / 10184023-10184327	AluSx3 / 10190367-10190656	8 mismatches in 39 bp region
UOB-4635	PD	2		chr3:10184299-10190268	5970	NC_000003.11:g.10184299_10190268del	NC_000003.11(VHL_v001):c.340+428_464-1203del	NC_000003.11(VHL_i001):p.?	AluSg / 10184023-10184327	AluYa5 / 10189995-10190297
UOB-2936	PD	2		chr3:10184315-10190284	5970	NC_000003.11:g.10184315_10190284del	NC_000003.11(VHL_v001):c.340+444_464-1187del	NC_000003.11(VHL_i001):p.?	AluSg / 10184023-10184327	AluYa5 / 10189995-10190297
UOB-2996	PD	2+3		chr3:10184865-10193982	9118	NC_000003.11:g.10184865_10193982del	NC_000003.11(VHL_v001):c.340+994_*2333del	NC_000003.11(VHL_i001):p.?	AluSx / 10184802-10185112	AluSx / 10193770-10194068
UOB-1085	PD	2		chr3:10184890-10188770	3881	NC_000003.11:g.10184890_10188770del	NC_000003.11(VHL_v001):c.340+1019_463+450del	NC_000003.11(VHL_i001):p.?	AluSx / 10184802-10185112	AluSc8 / 10188698-10188993
UOB-3970	PD	2		chr3:10184890-10188770	3881	NC_000003.11:g.10184890_10188770del	NC_000003.11(VHL_v001):c.340+1019_463+450del	NC_000003.11(VHL_i001):p.?	AluSx / 10184802-10185112	AluSc8 / 10188698-10188993
UOB-3430	PD	2		chr3:10185414-10190280	4867	NC_000003.11:g.10185414_10190280del	NC_000003.11(VHL_v001):c.340+1543_464-1191del	NC_000003.11(VHL_i001):p.?	AluSc5 / 10185146-10185413	AluYa5 / 10189995-10190297
UOB-4117	PD	2		chr3:10185451-10189994	4544	NC_000003.11:g.10185451_10189994del	NC_000003.11(VHL_v001):c.340+1580_464-1477del	NC_000003.11(VHL_i001):p.?	L2b / 10185438-10185604	AluYa5 / 10189995-10190297
UOB-3608	PD	2		chr3:10186341-10190143	3803	NC_000003.11:g.10186341_10190143del	NC_000003.11(VHL_v001):c.341-1857_464-1328del	NC_000003.11(VHL_i001):p.?	AluJr / 10186176-10186420	AluYa5 / 10189995-10190297
UOB-1313	PD	2		chr3:10186615-10189994	3380	NC_000003.11:g.10186615_10189994del	NC_000003.11(VHL_v001):c.341-1583_464-1477del	NC_000003.11(VHL_i001):p.?	L1MB3 / 10186583-10186640	AluYa5 / 10189995-10190297
UOB-3920	PD	2+3		chr3:10186792-10195026	8235	NC_000003.11:g.10186792_10195026del	NC_000003.11(VHL_v001):c.341-1406_*3377del	NC_000003.11(VHL_i001):p.?	AluSx / 10186641-10186893	AluSx / 10194986-10195142
UOB-2974	PD	2+3		chr3:10186816-10195050	8235	NC_000003.11:g.10186816_10195050del	NC_000003.11(VHL_v001):c.341-1382_*3401del	NC_000003.11(VHL_i001):p.?	AluSx / 10186641-10186893	AluSx / 10194986-10195142
UOB-1561	PD	2		chr3:10187247-10190453	3207	NC_000003.11:g.10187247_10190453del	NC_000003.11(VHL_v001):c.341-951_464-1018del	NC_000003.11(VHL_i001):p.?	AluY / 10187108-10187419	AluSx3 / 10190367-10190656
UOB-1251	PD	2+3		chr3:10187269-10194840	7572	NC_000003.11:g.10187269_10194840del	NC_000003.11(VHL_v001):c.341-929_*3191del	NC_000003.11(VHL_i001):p.?	AluY / 10187108-10187419	AluY / 10194680-10194985
UOB-3936	PD	2		chr3:10187919-10190857	2939	NC_000003.11:g.10187919_10190857del	NC_000003.11(VHL_v001):c.341-279_464-614del	NC_000003.11(VHL_i001):p.?	AluY / 10187858-10188157	AluJo / 10190785-10191096
UOB-1315	PD	2+3	IRAK2	chr3:10188005-10207561	19557	NC_000003.11:g.10188005_10207561del	NC_000003.11(VHL_v001):c.341-193_*15912del	NC_000003.11(VHL_i001):p.?	AluY / 10187858-10188157	AluY / 10207406-10207712
UOB-3007	PD	2+3		chr3:10188149-10194464	6316	NC_000003.11:g.10188149_10194464del	NC_000003.11(VHL_v001):c.341-49_*2815del	NC_000003.11(VHL_i001):p.?	AluY / 10187858-10188157	AluSc8 / 10194166-10194473
UOB-2947	PD	3		chr3:10188759-10192640	3882	NC_000003.11:g.10188759_10192640del	NC_000003.11(VHL_v001):c.463+439_*991del	NC_000003.11(VHL_i001):p.?	AluSc8 / 10188698-10188993	AluSx / 10192564-10192864
UOB-1591	PD	3		chr3:10188894-10200033	11140	NC_000003.11:g.10188894_10200033del	NC_000003.11(VHL_v001):c.463+574_*8384del	NC_000003.11(VHL_i001):p.?	AluSx1 / 10189044-10189348	AluY / 10199822-10200133
UOB-3269	PD	3		chr3:10189323-10202010	12688	NC_000003.11:g.10189323_10202010del	NC_000003.11(VHL_v001):c.463+1003_*10361del	NC_000003.11(VHL_i001):p.?	AluSx1 / 10189044-10189348	AluSz / 10201726-10202036
UOB-1617	PD	3		chr3:10189328-10194452	5125	NC_000003.11:g.10189328_10194452del	NC_000003.11(VHL_v001):c.463+1008_*2803del	NC_000003.11(VHL_i001):p.?	AluSx1 / 10189044-10189348	AluSc8 / 10194166-10194473
UOB-3753	PD	3	IRAK2	chr3:10190033-10209132	19100	NC_000003.11:g.10190033_10209132del	NC_000003.11(VHL_v001):c.464-1438_*17483del	NC_000003.11(VHL_i001):p.?	AluYa5 / 10189995-10190297	AluY / 10209099-10209398
UOB-1820	PD	3		chr3:10190124-10199957	9834	NC_000003.11:g.10190124_10199957del	NC_000003.11(VHL_v001):c.464-1347_*8308del	NC_000003.11(VHL_i001):p.?	AluYa5 / 10189995-10190297	AluY / 10199822-10200133
UOB-3154	PD	3		chr3:10190250-10200085	9836	NC_000003.11:g.10190250_10200085del	NC_000003.11(VHL_v001):c.464-1221_*8436del	NC_000003.11(VHL_i001):p.?	AluYa5 / 10189995-10190297	AluY / 10199822-10200133	inversion chr3:10189293-10201409 (12,117 bp)
UOB-3008	PD	3		chr3:10190250-10200085	9836	NC_000003.11:g.10190250_10200085del	NC_000003.11(VHL_v001):c.464-1221_*8436del	NC_000003.11(VHL_i001):p.?	AluYa5 / 10189995-10190297	AluY / 10199822-10200133
UOB-3055	PD	3		chr3:10190250-10200085	9836	NC_000003.11:g.10190250_10200085del	NC_000003.11(VHL_v001):c.464-1221_*8436del	NC_000003.11(VHL_i001):p.?	AluYa5 / 10189995-10190297	AluY / 10199822-10200133
UOB-4072	PD	3		chr3:10190250-10200085	9836	NC_000003.11:g.10190250_10200085del	NC_000003.11(VHL_v001):c.464-1221_*8436del	NC_000003.11(VHL_i001):p.?	AluYa5 / 10189995-10190297	AluY / 10199822-10200133
UOB-1147	PD	3		chr3:10190299-10200134	9836	NC_000003.11:g.10190299_10200134del	NC_000003.11(VHL_v001):c.464-1172_*8485del	NC_000003.11(VHL_i001):p.?	AluYa5 / 10189995-10190297	AluY / 10199822-10200133
UOB-1699	PD	3		chr3:10190299-10200134	9836	NC_000003.11:g.10190299_10200134del	NC_000003.11(VHL_v001):c.464-1172_*8485del	NC_000003.11(VHL_i001):p.?	AluYa5 / 10189995-10190297	AluY / 10199822-10200133
UOB-3019	PD	3		chr3:10190299-10200134	9836	NC_000003.11:g.10190299_10200134del	NC_000003.11(VHL_v001):c.464-1172_*8485del	NC_000003.11(VHL_i001):p.?	AluYa5 / 10189995-10190297	AluY / 10199822-10200133
UOB-3355	PD	3		chr3:10190299-10200134	9836	NC_000003.11:g.10190299_10200134del	NC_000003.11(VHL_v001):c.464-1172_*8485del	NC_000003.11(VHL_i001):p.?	AluYa5 / 10189995-10190297	AluY / 10199822-10200133
UOB-3465	PD	3		chr3:10190299-10200134	9836	NC_000003.11:g.10190299_10200134del	NC_000003.11(VHL_v001):c.464-1172_*8485del	NC_000003.11(VHL_i001):p.?	AluYa5 / 10189995-10190297	AluY / 10199822-10200133
UOB-3488	PD	3		chr3:10190299-10200134	9836	NC_000003.11:g.10190299_10200134del	NC_000003.11(VHL_v001):c.464-1172_*8485del	NC_000003.11(VHL_i001):p.?	AluYa5 / 10189995-10190297	AluY / 10199822-10200133
UOB-3550	PD	3		chr3:10190299-10200134	9836	NC_000003.11:g.10190299_10200134del	NC_000003.11(VHL_v001):c.464-1172_*8485del	NC_000003.11(VHL_i001):p.?	AluYa5 / 10189995-10190297	AluY / 10199822-10200133
UOB-3199	PD	3		chr3:10190245-10194420	4176	NC_000003.11:g.10190245_10194420del	NC_000003.11(VHL_v001):c.464-1226_*2771del	NC_000003.11(VHL_i001):p.?	AluYa5 / 10189995-10190297	AluSc8 / 10194166-10194473
UOB-2916	PD	1		chr3:10181832-10182443	612 (inversion)	NC_000003.11:g.10181832_10182443del	NC_000003.11(VHL_v001):c.-1700_-1089del	NC_000003.11(VHL_i001):p.(=)	AluSx / 10181762-10182048	AluSg / 10182231-10182528
UOB-3154	PD	3		chr3:10189293-10201409	12,117 (inversion)	NC_000003.11:g.10189293_10201409del	NC_000003.11(VHL_v001):c.463+973_*9760del	NC_000003.11(VHL_i001):p.?	AluSx1 / 10189044-10189348	AluSp 10201355-10201660
	PD	Partial Deletion
	CD	Complete Deletion
